# Supplementary material for: Energy cost of isolated resistance exercises across low- to high-intensities
Source: PLoS One. 2017 Jul 24;12(7):e0181311. doi: 10.1371/journal.pone.0181311 (PMC5524349; doi:10.1371/journal.pone.0181311)
Supplement: S1 Dataset — (XLSX) [file pone.0181311.s001.xlsx]

## Sheet: Biceps
	2cesp-12%	2cesp-16%	2cesp-20%	2cesp-24%	2ceps-80%
1	9.61	10.37	11.14	9.95	26.06	yellow is VO2 (ml/g.min)
2	10.05	11.75	11.85	14.78	30.29
3	7.23	7.23	8.77	9.66	17.09
4	8.73	6.45	9.35	8.5	16.07
5	6.9	8.57	9.13	10.6	19.57
6	8.7	11.01	11.08	10.99	23.03
7	8.57	10.87	12.41	13.78	28.76
8	9.32	7.18	10.34	12.05	23.79
9	8.22	9.9	12.52	14.56	29.81
10	5.19	6.33	7.02	9.16	14.33
11	7.59	12.46	7.49	9.15	17.01
12	7.84	7.51	8.46	11	16.58
13	11.11	8.2	12.1	12.63	25.44
14	7.89	7.5	8.13	7.36	15.62
	2cesp-12%	2cesp-16%	2cesp-20%	2cesp-24%	2ceps-80%
1	3.78009	4.07904	4.38192	3.91383	10.2507
2	3.95317	4.62186	4.6612	5.81371	11.9146	blue is energy cost (kcal/min)
3	2.84392	2.84392	3.44968	3.79976	6.72235
4	3.43395	2.53711	3.67782	3.34347	6.32113
5	2.71412	3.37101	3.59129	4.16951	7.69786
6	3.42214	4.33078	4.35832	4.32292	9.05885
7	3.37101	4.27571	4.88147	5.42036	11.3127
8	3.66602	2.82425	4.06724	4.73987	9.3578
9	3.23334	3.89417	4.92474	5.72718	11.7258
10	2.04149	2.48991	2.76132	3.60309	5.63671
11	2.98553	4.90114	2.94619	3.59915	6.69088
12	3.08386	2.95406	3.32774	4.32685	6.52174
13	4.37012	3.22547	4.75953	4.96801	10.0068
14	3.10353	2.95012	3.19794	2.89506	6.14413

## Sheet: Triceps
	3ceps-12%	3ceps-16%	3ceps-20%	3ceps-24%	3ceps- 80%
1	10.8	12.68	17.31	17.27	46.729	yellow is VO2 (ml/g.min)
2	6.81	8.22	7.31	12.58	25.291
3	7.73	10.96	10.86	12.05	28.367
4	9.21	10.04	13.16	14.72	33.001
5	7.55	7.6	10.75	9.69	22.54
6	8.05	7.21	8.41	9.77	19.505
7	6.37	9.15	11.53	10.88	27.312
8	5.48	11.16	8.36	10.72	24.567
9	7.45	8.16	8.71	10.15	20.905
10	8.55	6.32	10.21	10.14	21.964
11	13.02	11.35	13.97	17.48	42.671
12	7.6	7.17	8.42	9.09	18.002
13	10.06	6.51	14.25	11.18	30.453
14	5.4	8.22	7.91	12.58	25.319
	3ceps-12%	3ceps-16%	3ceps-20%	3ceps-24%	3ceps- 80%
1	4.24818	4.98768	6.80889	6.79315	18.3809
2	2.67871	3.23334	2.87539	4.94834	9.94821	blue is energy cost (kcal/min)
3	3.0406	4.31112	4.27178	4.73987	11.1582
4	3.62275	3.94923	5.17649	5.79011	12.9809
5	2.96979	2.98946	4.22851	3.81156	8.86611
6	3.16647	2.83605	3.30807	3.84303	7.67229
7	2.50564	3.59915	4.53533	4.27965	10.7432
8	2.15556	4.38979	3.28841	4.21671	9.66343
9	2.93046	3.20974	3.42608	3.9925	8.22298
10	3.36314	2.48597	4.0161	3.98857	8.63954
11	5.12142	4.46452	5.4951	6.87576	16.7846
12	2.98946	2.82032	3.31201	3.57555	7.08109
13	3.9571	2.56071	5.60524	4.39765	11.9787
14	2.12409	3.23334	3.1114	4.94834	9.95923

## Sheet: Squat
	Squat-12%	Squat-16%	Squat-20%	Squat-24%	Squat-80%
1	22.77	23.12	26.07	25.92	80.2043	yellow is VO2 (ml/g.min)
2	27.24	32.32	28.42	32.96	101.75
3	17.99	21.92	20.71	23.78	68.5963
4	26.63	29.44	30.69	31.34	97.6565
5	29.23	25.21	31.68	26.21	87.5516
6	28.96	29.1	34.78	29.1	98.8477
7	21	24.41	31.3	29.07	87.9864
8	30.02	27.71	31.17	34.4	103.977
9	30.86	31.05	31.78	36.15	109.229
10	32.84	26.09	34.03	29.85	96.2425
11	23.4	24.41	26.66	26.34	81.2197
12	20.26	22.95	23.28	22.84	71.7827
13	30.11	27.07	29.13	28.8	88.2094
14	28.16	32.32	32.05	32.96	105.829
	Squat-12%	Squat-16%	Squat-20%	Squat-24%	Squat-80%
1	8.95658	9.09425	10.2546	10.1956	31.5484	blue is energy cost (kcal/min)
2	10.7149	12.7131	11.179	12.9648	40.0233
3	7.07637	8.62223	8.14628	9.35386	26.9824
4	10.4749	11.5802	12.0719	12.3276	38.4132
5	11.4976	9.91635	12.4613	10.3097	34.4384
6	11.3914	11.4465	13.6807	11.4465	38.8817
7	8.26035	9.60167	12.3119	11.4347	34.6095
8	11.8084	10.8997	12.2607	13.5312	40.8993
9	12.1388	12.2135	12.5007	14.2196	42.9654
10	12.9176	10.2625	13.3857	11.7415	37.857
11	9.20439	9.60167	10.4867	10.3608	31.9478
12	7.96927	9.02738	9.15719	8.98411	28.2357
13	11.8438	10.648	11.4583	11.3285	34.6972
14	11.0767	12.7131	12.6069	12.9648	41.6279

## Sheet: Leg press
	LP-12%	LP-16%	LP-20%	LP-24%	LP-80%
1	15.83	14.26	18.56	15.9	48.5	yellow is VO2 (ml/g.min)
2	16.98	21.95	23.48	32.07	73.4
3	14.55	17.73	18.16	25.57	56.19
4	13.35	11.5	12.4	14.19	29.71
5	12.83	16.16	16.37	15.7	45.08
6	20.21	22.03	23.47	27.71	66.54
7	16.07	19.47	21.86	24.32	58.49
8	14.85	13.01	16.33	20.27	45.29
9	18.96	19.53	23.69	24.99	60.41
10	12.47	11.39	14.08	14.14	31.03
11	12.34	17.32	17.35	19.71	45.9
12	13.78	14.85	17.62	21	46.88
13	16.96	19.49	21.53	22.98	55.95
14	16.14	14.07	18.69	18.08	43.54
	LP-12%	LP-16%	LP-20%	LP-24%	LP-80%
1	6.22673	5.60917	7.30058	6.25427	19.0775	blue is energy cost (kcal/min)
2	6.67908	8.63403	9.23586	12.6147	28.8719
3	5.72324	6.9741	7.14324	10.058	22.1023
4	5.25122	4.52353	4.87754	5.58164	11.6864
5	5.04668	6.35654	6.43914	6.1756	17.7322
6	7.9496	8.6655	9.23192	10.8997	26.1735
7	6.32113	7.65852	8.59863	9.56627	23.007
8	5.84125	5.11748	6.42341	7.9732	17.8148
9	7.45792	7.68213	9.31846	9.82982	23.7623
10	4.90507	4.48026	5.53837	5.56197	12.2057
11	4.85394	6.81282	6.82462	7.75293	18.0548
12	5.42036	5.84125	6.93083	8.26035	18.4402
13	6.67122	7.66639	8.46883	9.03918	22.0079
14	6.34867	5.53443	7.35171	7.11177	17.1265

## Sheet: Bench press
	BP-12%	BP-16%	BP-20%	BP-24%	BP-80%
1	12.36	12.41	13.44	13.44	34.2825	yellow is VO2 (ml/g.min)
2	9.63	9.89	11.6	12.92	30.988
3	9.56	10.47	10.17	12.48	30.5331
4	9.41	11.35	9.9	10.55	24.9388
5	9.44	9.81	11.26	10.49	25.5492
6	10.78	9.6	14.04	11.94	32.5915
7	10.47	9.8	14.18	12.44	32.6417
8	10.17	13.15	11.4	16.41	38.4575
9	10.35	8.16	11.81	10.7	25.268
10	9.33	9.8	11.77	11.53	28.3838
11	7.4	8.01	7.85	7.8	15.2379
12	9.73	12	9.56	9.85	22.5199
13	9.16	10.47	10.35	12.48	29.2588
14	12.55	9.48	15.44	13.37	35.2799
	BP-12%	BP-16%	BP-20%	BP-24%	BP-80%
1	4.86181	4.88147	5.28662	5.28662	13.485	blue is energy cost (kcal/min)
2	3.78796	3.89023	4.56286	5.08208	12.1891
3	3.76043	4.11837	4.00037	4.90901	12.0102
4	3.70142	4.46452	3.89417	4.14984	9.80967
5	3.71322	3.85876	4.42912	4.12624	10.0498
6	4.24031	3.77616	5.52263	4.6966	12.8199
7	4.11837	3.85483	5.5777	4.89327	12.8396
8	4.00037	5.17255	4.48419	6.45487	15.1273
9	4.07117	3.20974	4.64546	4.20885	9.93915
10	3.66996	3.85483	4.62973	4.53533	11.1648
11	2.91079	3.15073	3.0878	3.06813	5.99384
12	3.8273	4.7202	3.76043	3.8745	8.85819
13	3.60309	4.11837	4.07117	4.90901	11.509
14	4.93654	3.72896	6.07332	5.25909	13.8773

## Sheet: Inclined BP
	IBP-12%	IBP-16%	IBP-20%	IBP-24%	IBP-80%
1	11.36	13.47	11.47	13.62	36.33	yellow is VO2 (ml/g.min)
2	9	9.59	12.11	15.96	24.61
3	11.4	11.71	16.22	15.44	30.08
4	15.89	17.68	15.68	18.3	51.77
5	12.53	16.74	18.63	21.01	58.4
6	15.07	13.4	25.7	27.01	80.65
7	13.79	14.92	15.48	15.57	39.62
8	10.72	11.94	11.69	17.02	40.46
9	18.19	20.6	17.89	17.52	53.44
10	12.73	16.48	13.36	10.15	46
11	13.96	15.68	14.97	11.62	49.62
12	10.67	9.85	10.83	11.12	26.83
13	11.29	11.98	11.06	12.89	30.91
14	11.62	11.66	9.96	11.68	28.38
	IBP-12%	IBP-16%	IBP-20%	IBP-24%	IBP-80%
1	4.46846	5.29842	4.51172	5.35743	14.2904	blue is energy cost (kcal/min)
2	3.54015	3.77223	4.76347	6.27787	9.68034
3	4.48419	4.60613	6.38014	6.07332	11.832
4	6.25033	6.95443	6.16773	7.19831	20.3637
5	4.92868	6.58468	7.32811	8.26428	22.9716
6	5.92778	5.27089	10.1091	10.6244	31.7237
7	5.4243	5.86878	6.08906	6.12446	15.5845
8	4.21671	4.6966	4.59826	6.69482	15.9149
9	7.15504	8.10301	7.03703	6.89149	21.0206
10	5.00735	6.48241	5.25516	3.9925	18.0941
11	5.49117	6.16773	5.88845	4.57073	19.518
12	4.19704	3.8745	4.25998	4.37405	10.5536
13	4.44092	4.71233	4.35045	5.07028	12.1584
14	4.57073	4.58646	3.91777	4.59433	11.1633

## Sheet: Lat pull down
	Pull-12%	Pull-16%	Pull-20%	Pull-24%	Pull-80%
1	10.28	10.28	13.65	13.11	35.4906	yellow is VO2 (ml/g.min)
2	7.82	9.02	8.88	11.02	24.9332
3	8.75	9.14	8.73	10.07	21.9085
4	6.96	6.37	9.8	9.6	21.0845
5	7.91	7.42	9.22	9.61	20.588
6	9.81	8.19	9.46	9.17	19.9765
7	5.98	8.35	8.98	11.65	24.422
8	6.53	7.93	8.74	10.12	23.6791
9	9.3	6.66	10.62	8.61	19.7007
10	8.45	11.22	10.85	22.27	43.9269
11	8.4	6.55	9.25	9.04	17.9071
12	9.33	7.27	12.64	9.23	22.7992
13	7.44	9.02	8.09	11.02	24.2736
14	8.24	5.59	9.75	10.91	20.2115
	Pull-12%	Pull-16%	Pull-20%	Pull-24%	Pull-80%
1	4.04364	4.04364	5.36923	5.15682	13.9602	blue is energy cost (kcal/min)
2	3.076	3.54802	3.49295	4.33472	9.80749
3	3.44181	3.59522	3.43395	3.96103	8.61769
4	2.73772	2.50564	3.85483	3.77616	8.29358
5	3.1114	2.91866	3.62669	3.78009	8.09831
6	3.85876	3.22154	3.72109	3.60702	7.85774
7	2.35223	3.28447	3.53228	4.58253	9.60641
8	2.56858	3.11927	3.43788	3.9807	9.31416
9	3.65816	2.61971	4.17738	3.38674	7.74927
10	3.32381	4.41339	4.26785	8.7599	17.2786
11	3.30414	2.57644	3.63849	3.55588	7.04375
12	3.66996	2.85965	4.97194	3.63062	8.96805
13	2.92652	3.54802	3.1822	4.33472	9.54801
14	3.2412	2.19883	3.83516	4.29145	7.95021

## Sheet: Leg extension
	Lext-12%	Lext-16%	Lext-20%	Lext-24%	Lext-80%
1	13.95	16.67	14.02	16.74	47.72	yellow is VO2 (ml/g.min)
2	13.1	21.03	31.65	34.41	105.71
3	20.77	23.85	18.4	7.88	72.54
4	18.37	27.17	27.98	38.14	110.35
5	21.13	24.88	27.09	33.27	97.35
6	15.02	16.95	14.95	15.92	43.67
7	14.11	17.09	17.82	27.38	71.23
8	17.81	19.49	15.76	14.14	58.26
9	18.81	19.21	18.6	22.99	63.04
10	18.66	22.56	16.3	18.92	59.11
11	14.85	16.45	16.57	14.64	42.9
12	13.86	15.85	12.65	14.24	40.25
13	13.86	14.19	13.97	18.96	51.46
14	11.15	15.4	12.51	18.49	51.24
	Lext-12%	Lext-16%	Lext-20%	Lext-24%	Lext-80%
1	5.48723	6.55714	5.51477	6.58468	18.7707	blue is energy cost (kcal/min)
2	5.15289	8.27215	12.4495	13.5352	41.581
3	8.16988	9.3814	7.23764	3.0996	28.5336
4	7.22584	10.6873	11.0059	15.0024	43.4062
5	8.31149	9.78655	10.6559	13.0868	38.2926
6	5.90812	6.66728	5.88058	6.26213	17.1776
7	5.55017	6.72235	7.0095	10.7699	28.0183
8	7.00556	7.66639	6.1992	5.56197	22.9166
9	7.39891	7.55625	7.31631	9.04312	24.7968
10	7.33991	8.87398	6.41161	7.44218	23.2509
11	5.84125	6.47061	6.51781	5.75864	16.8747
12	5.45183	6.2346	4.97588	5.6013	15.8323
13	5.45183	5.58164	5.4951	7.45792	20.2418
14	4.38585	6.05759	4.92081	7.27304	20.1553
